# Supplementary material for: Fatty Acid Synthesis Knockdown Promotes Biofilm Wrinkling and Inhibits Sporulation in Bacillus subtilis
Source: mBio. 2022 Sep 7;13(5):e01388-22. doi: 10.1128/mbio.01388-22 (PMC9600695; doi:10.1128/mbio.01388-22)
Supplement: TABLE S1 [file mbio.01388-22-s0001.xlsx]

## Sheet: Sheet1
Table S1: Strains and plasmids used in this study. All strains are in the wild-type B. subtilis 3610 background (trpC+, rapP+, sfp+, epsC+, swrA+, degQ+, pBS32), unless otherwise indicated.
Strain #	Nickname or original name	Genotype	CRISPRi target				Source
HA2	CRISPRi parent (CAG74331)	lacA::Pxyl-dcas9-mls					Peters, Colavin, Shi et al. 2016
HA10	3610/DK1042	trpC+, rapP+, sfp+, epsC+, swrA+, degQ+, pBS32					Dan Kearns lab
HA11	CRISPRi RFP donor (CAG74226)	trpC2, amyE::Pveg-rfp-cm, lacA::Pxyl-dcas9-mls, thrC::Pveg-sgRNARR1-spc [168 background]					Peters, Colavin, Shi et al. 2016
HA12	RFP-parent	lacA::Pxyl-dcas9-mls, amyE::Pveg-rfp-cm					this paper
HA13	RFP-knockdown	lacA::Pxyl-dcas9-mls, amyE::Pveg-rfp-cm, thrC::Pveg-sgRNARR1-spc					this paper
HA395	DS91	sinI::spc					Dan Kearns lab
HA396	DS92	sinR::spc					Dan Kearns lab
HA1463	DK8988, PepsH positive control	sinR::spc, delta epsH, ycgO::Peps-mNeongreen tet					this paper
HA1464	Parent PepsH	lacA::Pxyl-dcas9-mls, ycgO::Peps-mNeongreen tet					this paper
HA1479	PepsH negative control	sinI::spc, ycgO::Peps-mNeongreen (tet)					this paper
HA1490		lacA::Pxyl-dcas9(ErmR), amyE::Pveg-sgRNAXXX (cmR), ycgO::Peps-mNeongreen (tet)	accC				this paper
HA1491		lacA::Pxyl-dcas9(ErmR), amyE::Pveg-sgRNAXXX (cmR), ycgO::Peps-mNeongreen (tet)	fabD				this paper
HA1492		lacA::Pxyl-dcas9(ErmR), amyE::Pveg-sgRNAXXX (cmR), ycgO::Peps-mNeongreen (tet)	yqhY				this paper
HA1493		lacA::Pxyl-dcas9(ErmR), amyE::Pveg-sgRNAXXX (cmR), ycgO::Peps-mNeongreen (tet)	gyrA				this paper
HA1494		lacA::Pxyl-dcas9(ErmR), amyE::Pveg-sgRNAXXX (cmR), ycgO::Peps-mNeongreen (tet)	rpsE				this paper
HA1495		lacA::Pxyl-dcas9(ErmR), amyE::Pveg-sgRNAXXX (cmR), ycgO::Peps-mNeongreen (tet)	dnaD				this paper
HA1496		lacA::Pxyl-dcas9(ErmR), amyE::Pveg-sgRNAXXX (cmR), ycgO::Peps-mNeongreen (tet)	dnaE				this paper
HA1497		lacA::Pxyl-dcas9(ErmR), amyE::Pveg-sgRNAXXX (cmR), ycgO::Peps-mNeongreen (tet)	murG				this paper
HA1498		lacA::Pxyl-dcas9(ErmR), amyE::Pveg-sgRNAXXX (cmR), ycgO::Peps-mNeongreen (tet)	secY				this paper
HA1499		lacA::Pxyl-dcas9(ErmR), amyE::Pveg-sgRNAXXX (cmR), ycgO::Peps-mNeongreen (tet)	aroK				this paper
HA1500		lacA::Pxyl-dcas9(ErmR), amyE::Pveg-sgRNAXXX (cmR), ycgO::Peps-mNeongreen (tet)	ispH				this paper
HA1502	DK9357	comI::comIQ12L, ycgO::PyqxM-mNeongreen (tet)					this paper
HA1505	Parent PyqxM	lacA::Pxyl-dcas9(ErmR), ycgO::PyqxM-mNeongreen (tet)					this paper
HA1507		lacA::Pxyl-dcas9(ErmR), amyE::Pveg-sgRNAXXX (cmR), ycgO::PyqxM-mNeongreen (tet)	fabD				this paper
HA1508		lacA::Pxyl-dcas9(ErmR), amyE::Pveg-sgRNAXXX (cmR), ycgO::PyqxM-mNeongreen (tet)	accC				this paper
HA1509		lacA::Pxyl-dcas9(ErmR), amyE::Pveg-sgRNAXXX (cmR), ycgO::PyqxM-mNeongreen (tet)	yqhY				this paper
HA1510		lacA::Pxyl-dcas9(ErmR), amyE::Pveg-sgRNAXXX (cmR), ycgO::PyqxM-mNeongreen (tet)	gyrA				this paper
HA1511		lacA::Pxyl-dcas9(ErmR), amyE::Pveg-sgRNAXXX (cmR), ycgO::PyqxM-mNeongreen (tet)	ispH				this paper
HA1512		lacA::Pxyl-dcas9(ErmR), amyE::Pveg-sgRNAXXX (cmR), ycgO::PyqxM-mNeongreen (tet)	murG				this paper
HA1513		lacA::Pxyl-dcas9(ErmR), amyE::Pveg-sgRNAXXX (cmR), ycgO::PyqxM-mNeongreen (tet)	dnaD				this paper
HA1514		lacA::Pxyl-dcas9(ErmR), amyE::Pveg-sgRNAXXX (cmR), ycgO::PyqxM-mNeongreen (tet)	dnaE				this paper
HA1515		lacA::Pxyl-dcas9(ErmR), amyE::Pveg-sgRNAXXX (cmR), ycgO::PyqxM-mNeongreen (tet)	aroK				this paper
HA1516		lacA::Pxyl-dcas9(ErmR), amyE::Pveg-sgRNAXXX (cmR), ycgO::PyqxM-mNeongreen (tet)	secY				this paper
HA1517		lacA::Pxyl-dcas9(ErmR), amyE::Pveg-sgRNAXXX (cmR), ycgO::PyqxM-mNeongreen (tet)	rpsE				this paper
HA1518	PyqxM positive control	ycgO::PyqxM-mNeongreen (tet), sinR::spc					this paper
HA1519	PyqxM negative control	ycgO::PyqxM-mNeongreen (tet), sinI::spc					this paper
DK1042		comI::comIQ12L					Konkol et al. 2013
DK8964		comI::comIQ12L, ycgO::Peps-mNeongreen tet					this paper
DS6988		sinR::spec DepsH					this paper
HA1	168 wild-type strain	trpC2					David Rudner lab via Carol Gross lab
HA1163	BKE24220	spo0A::MLS [168 background]					Koo et al. 2017
HA1164	BKE23450	sigF::MLS [168 background]					Koo et al. 2017
HA1165	BKE15320	sigE::MLS [168 background]					Koo et al. 2017
HA1166	BKE15330	sigG::MLS [168 background]					Koo et al. 2017
HA1167	BKE25760	sigK::MLS [168 background]					Koo et al. 2017
HA1172	BKE25240	yqfL::MLS [168 background]					Koo et al. 2017
HA1176		spo0A::MLS					this paper
HA1178		sigF::MLS					this paper
HA1180		sigE::MLS					this paper
HA1182		sigG::MLS					this paper
HA1182		sigK::MLS					this paper
HA1194		yqfL::MLS					this paper
CRISPRi gene depletion library in 3610 background
Strain #		Genotype	Target	Plate	Well	Essential (Y/N)	Source
HA457	na	lacA::Pxyl-dcas9-mls, thrC::Pveg-gfp-spc, amyE::Pveg-sgRNAXXX-cm	dagK	1	B02	yes	this paper
HA458	na	lacA::Pxyl-dcas9-mls, thrC::Pveg-gfp-spc, amyE::Pveg-sgRNAXXX-cm	sufC	1	B03	yes	this paper
HA459	na	lacA::Pxyl-dcas9-mls, thrC::Pveg-gfp-spc, amyE::Pveg-sgRNAXXX-cm	mrpB	1	B04	yes	this paper
HA460	na	lacA::Pxyl-dcas9-mls, thrC::Pveg-gfp-spc, amyE::Pveg-sgRNAXXX-cm	fabD	1	B05	yes	this paper
HA461	na	lacA::Pxyl-dcas9-mls, thrC::Pveg-gfp-spc, amyE::Pveg-sgRNAXXX-cm	rnjA	1	B06	yes	this paper
HA462	na	lacA::Pxyl-dcas9-mls, thrC::Pveg-gfp-spc, amyE::Pveg-sgRNAXXX-cm	tsf	1	B07	yes	this paper
HA463	na	lacA::Pxyl-dcas9-mls, thrC::Pveg-gfp-spc, amyE::Pveg-sgRNAXXX-cm	dfrA	1	B08	yes	this paper
HA464	na	lacA::Pxyl-dcas9-mls, thrC::Pveg-gfp-spc, amyE::Pveg-sgRNAXXX-cm	sufB	1	B09	yes	this paper
HA465	na	lacA::Pxyl-dcas9-mls, thrC::Pveg-gfp-spc, amyE::Pveg-sgRNAXXX-cm	rplQ	1	B10	yes	this paper
HA466	na	lacA::Pxyl-dcas9-mls, thrC::Pveg-gfp-spc, amyE::Pveg-sgRNAXXX-cm	folC	1	B11	yes	this paper
HA467	na	lacA::Pxyl-dcas9-mls, thrC::Pveg-gfp-spc, amyE::Pveg-sgRNAXXX-cm	odhB	1	B12	no	this paper
HA468	na	lacA::Pxyl-dcas9-mls, thrC::Pveg-gfp-spc, amyE::Pveg-sgRNAXXX-cm	dapF	1	C02	yes	this paper
HA469	na	lacA::Pxyl-dcas9-mls, thrC::Pveg-gfp-spc, amyE::Pveg-sgRNAXXX-cm	racE	1	C03	yes	this paper
HA470	na	lacA::Pxyl-dcas9-mls, thrC::Pveg-gfp-spc, amyE::Pveg-sgRNAXXX-cm	aroK	1	C04	yes	this paper
HA471	na	lacA::Pxyl-dcas9-mls, thrC::Pveg-gfp-spc, amyE::Pveg-sgRNAXXX-cm	tagF	1	C05	yes	this paper
HA472	na	lacA::Pxyl-dcas9-mls, thrC::Pveg-gfp-spc, amyE::Pveg-sgRNAXXX-cm	rpsNA	1	C06	no	this paper
HA473	na	lacA::Pxyl-dcas9-mls, thrC::Pveg-gfp-spc, amyE::Pveg-sgRNAXXX-cm	menE	1	C07	yes	this paper
HA474	na	lacA::Pxyl-dcas9-mls, thrC::Pveg-gfp-spc, amyE::Pveg-sgRNAXXX-cm	mrpD	1	C08	yes	this paper
HA475	na	lacA::Pxyl-dcas9-mls, thrC::Pveg-gfp-spc, amyE::Pveg-sgRNAXXX-cm	dapB	1	C09	yes	this paper
HA476	na	lacA::Pxyl-dcas9-mls, thrC::Pveg-gfp-spc, amyE::Pveg-sgRNAXXX-cm	gatA	1	C10	yes	this paper
HA477	na	lacA::Pxyl-dcas9-mls, thrC::Pveg-gfp-spc, amyE::Pveg-sgRNAXXX-cm	murAA	1	C11	yes	this paper
HA478	na	lacA::Pxyl-dcas9-mls, thrC::Pveg-gfp-spc, amyE::Pveg-sgRNAXXX-cm	ysxC	1	C12	yes	this paper
HA479	na	lacA::Pxyl-dcas9-mls, thrC::Pveg-gfp-spc, amyE::Pveg-sgRNAXXX-cm	plsX	1	D02	yes	this paper
HA480	na	lacA::Pxyl-dcas9-mls, thrC::Pveg-gfp-spc, amyE::Pveg-sgRNAXXX-cm	holB	1	D03	yes	this paper
HA481	na	lacA::Pxyl-dcas9-mls, thrC::Pveg-gfp-spc, amyE::Pveg-sgRNAXXX-cm	parC	1	D04	yes	this paper
HA482	na	lacA::Pxyl-dcas9-mls, thrC::Pveg-gfp-spc, amyE::Pveg-sgRNAXXX-cm	pyrH	1	D05	yes	this paper
HA483	na	lacA::Pxyl-dcas9-mls, thrC::Pveg-gfp-spc, amyE::Pveg-sgRNAXXX-cm	pheS	1	D06	yes	this paper
HA484	na	lacA::Pxyl-dcas9-mls, thrC::Pveg-gfp-spc, amyE::Pveg-sgRNAXXX-cm	coaE	1	D07	yes	this paper
HA485	na	lacA::Pxyl-dcas9-mls, thrC::Pveg-gfp-spc, amyE::Pveg-sgRNAXXX-cm	tufA	1	D08	yes	this paper
HA486	na	lacA::Pxyl-dcas9-mls, thrC::Pveg-gfp-spc, amyE::Pveg-sgRNAXXX-cm	rplU	1	D09	yes	this paper
HA487	na	lacA::Pxyl-dcas9-mls, thrC::Pveg-gfp-spc, amyE::Pveg-sgRNAXXX-cm	plsY	1	D10	yes	this paper
HA488	na	lacA::Pxyl-dcas9-mls, thrC::Pveg-gfp-spc, amyE::Pveg-sgRNAXXX-cm	hisS	1	D11	yes	this paper
HA489	na	lacA::Pxyl-dcas9-mls, thrC::Pveg-gfp-spc, amyE::Pveg-sgRNAXXX-cm	tagO	1	D12	yes	this paper
HA490	na	lacA::Pxyl-dcas9-mls, thrC::Pveg-gfp-spc, amyE::Pveg-sgRNAXXX-cm	murG	1	E02	yes	this paper
HA491	na	lacA::Pxyl-dcas9-mls, thrC::Pveg-gfp-spc, amyE::Pveg-sgRNAXXX-cm	dnaN	1	E03	yes	this paper
HA492	na	lacA::Pxyl-dcas9-mls, thrC::Pveg-gfp-spc, amyE::Pveg-sgRNAXXX-cm	tsaD	1	E04	yes	this paper
HA493	na	lacA::Pxyl-dcas9-mls, thrC::Pveg-gfp-spc, amyE::Pveg-sgRNAXXX-cm	accD	1	E05	yes	this paper
HA494	na	lacA::Pxyl-dcas9-mls, thrC::Pveg-gfp-spc, amyE::Pveg-sgRNAXXX-cm	rplR	1	E06	yes	this paper
HA495	na	lacA::Pxyl-dcas9-mls, thrC::Pveg-gfp-spc, amyE::Pveg-sgRNAXXX-cm	rpsE	1	E07	yes	this paper
HA496	na	lacA::Pxyl-dcas9-mls, thrC::Pveg-gfp-spc, amyE::Pveg-sgRNAXXX-cm	sul	1	E08	yes	this paper
HA497	na	lacA::Pxyl-dcas9-mls, thrC::Pveg-gfp-spc, amyE::Pveg-sgRNAXXX-cm	tyrS	1	E09	yes	this paper
HA498	na	lacA::Pxyl-dcas9-mls, thrC::Pveg-gfp-spc, amyE::Pveg-sgRNAXXX-cm	rnz	1	E10	yes	this paper
HA499	na	lacA::Pxyl-dcas9-mls, thrC::Pveg-gfp-spc, amyE::Pveg-sgRNAXXX-cm	glyS	1	E11	yes	this paper
HA500	na	lacA::Pxyl-dcas9-mls, thrC::Pveg-gfp-spc, amyE::Pveg-sgRNAXXX-cm	cysS	1	E12	yes	this paper
HA501	na	lacA::Pxyl-dcas9-mls, thrC::Pveg-gfp-spc, amyE::Pveg-sgRNAXXX-cm	rpmD	1	F02	yes	this paper
HA502	na	lacA::Pxyl-dcas9-mls, thrC::Pveg-gfp-spc, amyE::Pveg-sgRNAXXX-cm	tagG	1	F03	yes	this paper
HA503	na	lacA::Pxyl-dcas9-mls, thrC::Pveg-gfp-spc, amyE::Pveg-sgRNAXXX-cm	hemB	1	F04	conditional (requires heme)	this paper
HA504	na	lacA::Pxyl-dcas9-mls, thrC::Pveg-gfp-spc, amyE::Pveg-sgRNAXXX-cm	dapA	1	F05	yes	this paper
HA505	na	lacA::Pxyl-dcas9-mls, thrC::Pveg-gfp-spc, amyE::Pveg-sgRNAXXX-cm	scpA	1	F06	yes	this paper
HA506	na	lacA::Pxyl-dcas9-mls, thrC::Pveg-gfp-spc, amyE::Pveg-sgRNAXXX-cm	gatB	1	F07	yes	this paper
HA507	na	lacA::Pxyl-dcas9-mls, thrC::Pveg-gfp-spc, amyE::Pveg-sgRNAXXX-cm	frr	1	F08	yes	this paper
HA508	na	lacA::Pxyl-dcas9-mls, thrC::Pveg-gfp-spc, amyE::Pveg-sgRNAXXX-cm	hbs	1	F09	yes	this paper
HA509	na	lacA::Pxyl-dcas9-mls, thrC::Pveg-gfp-spc, amyE::Pveg-sgRNAXXX-cm	sufS	1	F10	yes	this paper
HA510	na	lacA::Pxyl-dcas9-mls, thrC::Pveg-gfp-spc, amyE::Pveg-sgRNAXXX-cm	mrpC	1	F11	yes	this paper
HA511	na	lacA::Pxyl-dcas9-mls, thrC::Pveg-gfp-spc, amyE::Pveg-sgRNAXXX-cm	fusA	1	F12	yes	this paper
HA512	na	lacA::Pxyl-dcas9-mls, thrC::Pveg-gfp-spc, amyE::Pveg-sgRNAXXX-cm	ffh	1	G02	yes	this paper
HA513	na	lacA::Pxyl-dcas9-mls, thrC::Pveg-gfp-spc, amyE::Pveg-sgRNAXXX-cm	accB	1	G03	yes	this paper
HA514	na	lacA::Pxyl-dcas9-mls, thrC::Pveg-gfp-spc, amyE::Pveg-sgRNAXXX-cm	gapA	1	G04	yes	this paper
HA515	na	lacA::Pxyl-dcas9-mls, thrC::Pveg-gfp-spc, amyE::Pveg-sgRNAXXX-cm	secE	1	G05	yes	this paper
HA516	na	lacA::Pxyl-dcas9-mls, thrC::Pveg-gfp-spc, amyE::Pveg-sgRNAXXX-cm	folB	1	G06	yes	this paper
HA517	na	lacA::Pxyl-dcas9-mls, thrC::Pveg-gfp-spc, amyE::Pveg-sgRNAXXX-cm	rpsB	1	G07	yes	this paper
HA518	na	lacA::Pxyl-dcas9-mls, thrC::Pveg-gfp-spc, amyE::Pveg-sgRNAXXX-cm	parE	1	G08	yes	this paper
HA519	na	lacA::Pxyl-dcas9-mls, thrC::Pveg-gfp-spc, amyE::Pveg-sgRNAXXX-cm	dnaC	1	G09	yes	this paper
HA520	na	lacA::Pxyl-dcas9-mls, thrC::Pveg-gfp-spc, amyE::Pveg-sgRNAXXX-cm	dnaD	1	G10	yes	this paper
HA521	na	lacA::Pxyl-dcas9-mls, thrC::Pveg-gfp-spc, amyE::Pveg-sgRNAXXX-cm	mbl	1	G11	conditional (requires Mg)	this paper
HA522	na	lacA::Pxyl-dcas9-mls, thrC::Pveg-gfp-spc, amyE::Pveg-sgRNAXXX-cm	trxA	1	G12	yes	this paper
HA523	na	lacA::Pxyl-dcas9-mls, thrC::Pveg-gfp-spc, amyE::Pveg-sgRNAXXX-cm	rnc	1	H02	yes	this paper
HA524	na	lacA::Pxyl-dcas9-mls, thrC::Pveg-gfp-spc, amyE::Pveg-sgRNAXXX-cm	yloU	1	H03	no	this paper
HA525	na	lacA::Pxyl-dcas9-mls, thrC::Pveg-gfp-spc, amyE::Pveg-sgRNAXXX-cm	priA	1	H04	yes	this paper
HA526	na	lacA::Pxyl-dcas9-mls, thrC::Pveg-gfp-spc, amyE::Pveg-sgRNAXXX-cm	pheT	1	H05	yes	this paper
HA527	na	lacA::Pxyl-dcas9-mls, thrC::Pveg-gfp-spc, amyE::Pveg-sgRNAXXX-cm	murF	1	H06	yes	this paper
HA528	na	lacA::Pxyl-dcas9-mls, thrC::Pveg-gfp-spc, amyE::Pveg-sgRNAXXX-cm	rplNA	1	H07	yes	this paper
HA529	na	lacA::Pxyl-dcas9-mls, thrC::Pveg-gfp-spc, amyE::Pveg-sgRNAXXX-cm	walR	1	H08	yes	this paper
HA530	na	lacA::Pxyl-dcas9-mls, thrC::Pveg-gfp-spc, amyE::Pveg-sgRNAXXX-cm	hlpB	1	H09	no	this paper
HA531	na	lacA::Pxyl-dcas9-mls, thrC::Pveg-gfp-spc, amyE::Pveg-sgRNAXXX-cm	proS	1	H10	yes	this paper
HA532	na	lacA::Pxyl-dcas9-mls, thrC::Pveg-gfp-spc, amyE::Pveg-sgRNAXXX-cm	rghRA	1	H11	no	this paper
HA533	na	lacA::Pxyl-dcas9-mls, thrC::Pveg-gfp-spc, amyE::Pveg-sgRNAXXX-cm	pth	1	H12	yes	this paper
HA534	na	lacA::Pxyl-dcas9-mls, thrC::Pveg-gfp-spc, amyE::Pveg-sgRNAXXX-cm	dnaI	2	B01	yes	this paper
HA535	na	lacA::Pxyl-dcas9-mls, thrC::Pveg-gfp-spc, amyE::Pveg-sgRNAXXX-cm	glmS	2	B02	yes	this paper
HA536	na	lacA::Pxyl-dcas9-mls, thrC::Pveg-gfp-spc, amyE::Pveg-sgRNAXXX-cm	glmU	2	B03	yes	this paper
HA537	na	lacA::Pxyl-dcas9-mls, thrC::Pveg-gfp-spc, amyE::Pveg-sgRNAXXX-cm	glyQ	2	B04	yes	this paper
HA538	na	lacA::Pxyl-dcas9-mls, thrC::Pveg-gfp-spc, amyE::Pveg-sgRNAXXX-cm	alaS	2	B05	yes	this paper
HA539	na	lacA::Pxyl-dcas9-mls, thrC::Pveg-gfp-spc, amyE::Pveg-sgRNAXXX-cm	hemC	2	B06	conditional (requires heme)	this paper
HA540	na	lacA::Pxyl-dcas9-mls, thrC::Pveg-gfp-spc, amyE::Pveg-sgRNAXXX-cm	ddl	2	B07	yes	this paper
HA541	na	lacA::Pxyl-dcas9-mls, thrC::Pveg-gfp-spc, amyE::Pveg-sgRNAXXX-cm	mnmA	2	B08	yes	this paper
HA542	na	lacA::Pxyl-dcas9-mls, thrC::Pveg-gfp-spc, amyE::Pveg-sgRNAXXX-cm	accA	2	B09	yes	this paper
HA543	na	lacA::Pxyl-dcas9-mls, thrC::Pveg-gfp-spc, amyE::Pveg-sgRNAXXX-cm	accC	2	B10	yes	this paper
HA544	na	lacA::Pxyl-dcas9-mls, thrC::Pveg-gfp-spc, amyE::Pveg-sgRNAXXX-cm	adk	2	B11	yes	this paper
HA545	na	lacA::Pxyl-dcas9-mls, thrC::Pveg-gfp-spc, amyE::Pveg-sgRNAXXX-cm	hepS	2	C01	no	this paper
HA546	na	lacA::Pxyl-dcas9-mls, thrC::Pveg-gfp-spc, amyE::Pveg-sgRNAXXX-cm	holA	2	C02	yes	this paper
HA547	na	lacA::Pxyl-dcas9-mls, thrC::Pveg-gfp-spc, amyE::Pveg-sgRNAXXX-cm	alrA	2	C03	yes	this paper
HA548	na	lacA::Pxyl-dcas9-mls, thrC::Pveg-gfp-spc, amyE::Pveg-sgRNAXXX-cm	plsC	2	C04	yes	this paper
HA549	na	lacA::Pxyl-dcas9-mls, thrC::Pveg-gfp-spc, amyE::Pveg-sgRNAXXX-cm	mnaA	2	C05	yes	this paper
HA550	na	lacA::Pxyl-dcas9-mls, thrC::Pveg-gfp-spc, amyE::Pveg-sgRNAXXX-cm	aspS	2	C06	yes	this paper
HA551	na	lacA::Pxyl-dcas9-mls, thrC::Pveg-gfp-spc, amyE::Pveg-sgRNAXXX-cm	cdsA	2	C07	yes	this paper
HA552	na	lacA::Pxyl-dcas9-mls, thrC::Pveg-gfp-spc, amyE::Pveg-sgRNAXXX-cm	cmk	2	C08	yes	this paper
HA553	na	lacA::Pxyl-dcas9-mls, thrC::Pveg-gfp-spc, amyE::Pveg-sgRNAXXX-cm	ispD	2	C09	yes	this paper
HA554	na	lacA::Pxyl-dcas9-mls, thrC::Pveg-gfp-spc, amyE::Pveg-sgRNAXXX-cm	mapA	2	C10	no	this paper
HA555	na	lacA::Pxyl-dcas9-mls, thrC::Pveg-gfp-spc, amyE::Pveg-sgRNAXXX-cm	metS	2	C11	yes	this paper
HA556	na	lacA::Pxyl-dcas9-mls, thrC::Pveg-gfp-spc, amyE::Pveg-sgRNAXXX-cm	mreB	2	D01	yes	this paper
HA557	na	lacA::Pxyl-dcas9-mls, thrC::Pveg-gfp-spc, amyE::Pveg-sgRNAXXX-cm	mreC	2	D02	yes	this paper
HA558	na	lacA::Pxyl-dcas9-mls, thrC::Pveg-gfp-spc, amyE::Pveg-sgRNAXXX-cm	mreD	2	D03	yes	this paper
HA559	na	lacA::Pxyl-dcas9-mls, thrC::Pveg-gfp-spc, amyE::Pveg-sgRNAXXX-cm	murD	2	D04	yes	this paper
HA560	na	lacA::Pxyl-dcas9-mls, thrC::Pveg-gfp-spc, amyE::Pveg-sgRNAXXX-cm	tagA	2	D05	yes	this paper
HA561	na	lacA::Pxyl-dcas9-mls, thrC::Pveg-gfp-spc, amyE::Pveg-sgRNAXXX-cm	nrdI	2	D06	yes	this paper
HA562	na	lacA::Pxyl-dcas9-mls, thrC::Pveg-gfp-spc, amyE::Pveg-sgRNAXXX-cm	panC	2	D07	no	this paper
HA563	na	lacA::Pxyl-dcas9-mls, thrC::Pveg-gfp-spc, amyE::Pveg-sgRNAXXX-cm	ydiP	2	D08	yes	this paper
HA564	na	lacA::Pxyl-dcas9-mls, thrC::Pveg-gfp-spc, amyE::Pveg-sgRNAXXX-cm	pbpB	2	D09	yes	this paper
HA565	na	lacA::Pxyl-dcas9-mls, thrC::Pveg-gfp-spc, amyE::Pveg-sgRNAXXX-cm	dnaX	2	D10	yes	this paper
HA566	na	lacA::Pxyl-dcas9-mls, thrC::Pveg-gfp-spc, amyE::Pveg-sgRNAXXX-cm	pgsA	2	D11	yes	this paper
HA567	na	lacA::Pxyl-dcas9-mls, thrC::Pveg-gfp-spc, amyE::Pveg-sgRNAXXX-cm	prfB	2	E01	yes	this paper
HA568	na	lacA::Pxyl-dcas9-mls, thrC::Pveg-gfp-spc, amyE::Pveg-sgRNAXXX-cm	pyrG	2	E02	yes	this paper
HA569	na	lacA::Pxyl-dcas9-mls, thrC::Pveg-gfp-spc, amyE::Pveg-sgRNAXXX-cm	rnpA	2	E03	yes	this paper
HA570	na	lacA::Pxyl-dcas9-mls, thrC::Pveg-gfp-spc, amyE::Pveg-sgRNAXXX-cm	rnpB	2	E04	not tested; yes	this paper
HA571	na	lacA::Pxyl-dcas9-mls, thrC::Pveg-gfp-spc, amyE::Pveg-sgRNAXXX-cm	rplB	2	E05	yes	this paper
HA572	na	lacA::Pxyl-dcas9-mls, thrC::Pveg-gfp-spc, amyE::Pveg-sgRNAXXX-cm	rplL	2	E06	yes	this paper
HA573	na	lacA::Pxyl-dcas9-mls, thrC::Pveg-gfp-spc, amyE::Pveg-sgRNAXXX-cm	infA	2	E07	yes	this paper
HA574	na	lacA::Pxyl-dcas9-mls, thrC::Pveg-gfp-spc, amyE::Pveg-sgRNAXXX-cm	infB	2	E08	yes	this paper
HA575	na	lacA::Pxyl-dcas9-mls, thrC::Pveg-gfp-spc, amyE::Pveg-sgRNAXXX-cm	iscU	2	E09	yes	this paper
HA576	na	lacA::Pxyl-dcas9-mls, thrC::Pveg-gfp-spc, amyE::Pveg-sgRNAXXX-cm	ligA	2	E10	yes	this paper
HA577	na	lacA::Pxyl-dcas9-mls, thrC::Pveg-gfp-spc, amyE::Pveg-sgRNAXXX-cm	gatC	2	E11	yes	this paper
HA578	na	lacA::Pxyl-dcas9-mls, thrC::Pveg-gfp-spc, amyE::Pveg-sgRNAXXX-cm	mrpE	2	F01	yes	this paper
HA579	na	lacA::Pxyl-dcas9-mls, thrC::Pveg-gfp-spc, amyE::Pveg-sgRNAXXX-cm	nadD	2	F02	yes	this paper
HA580	na	lacA::Pxyl-dcas9-mls, thrC::Pveg-gfp-spc, amyE::Pveg-sgRNAXXX-cm	patA	2	F03	no	this paper
HA581	na	lacA::Pxyl-dcas9-mls, thrC::Pveg-gfp-spc, amyE::Pveg-sgRNAXXX-cm	ppaC	2	F04	yes	this paper
HA582	na	lacA::Pxyl-dcas9-mls, thrC::Pveg-gfp-spc, amyE::Pveg-sgRNAXXX-cm	rplP	2	F05	yes	this paper
HA583	na	lacA::Pxyl-dcas9-mls, thrC::Pveg-gfp-spc, amyE::Pveg-sgRNAXXX-cm	hprT	2	F06	no	this paper
HA584	na	lacA::Pxyl-dcas9-mls, thrC::Pveg-gfp-spc, amyE::Pveg-sgRNAXXX-cm	rpsD	2	F07	yes	this paper
HA585	na	lacA::Pxyl-dcas9-mls, thrC::Pveg-gfp-spc, amyE::Pveg-sgRNAXXX-cm	rpsQ	2	F08	yes	this paper
HA586	na	lacA::Pxyl-dcas9-mls, thrC::Pveg-gfp-spc, amyE::Pveg-sgRNAXXX-cm	rpsR	2	F09	yes	this paper
HA587	na	lacA::Pxyl-dcas9-mls, thrC::Pveg-gfp-spc, amyE::Pveg-sgRNAXXX-cm	secA	2	F10	yes	this paper
HA588	na	lacA::Pxyl-dcas9-mls, thrC::Pveg-gfp-spc, amyE::Pveg-sgRNAXXX-cm	sunI	2	F11	no	this paper
HA589	na	lacA::Pxyl-dcas9-mls, thrC::Pveg-gfp-spc, amyE::Pveg-sgRNAXXX-cm	rplX	2	G01	yes	this paper
HA590	na	lacA::Pxyl-dcas9-mls, thrC::Pveg-gfp-spc, amyE::Pveg-sgRNAXXX-cm	rpoC	2	G02	yes	this paper
HA591	na	lacA::Pxyl-dcas9-mls, thrC::Pveg-gfp-spc, amyE::Pveg-sgRNAXXX-cm	rpsJ	2	G03	yes	this paper
HA592	na	lacA::Pxyl-dcas9-mls, thrC::Pveg-gfp-spc, amyE::Pveg-sgRNAXXX-cm	rpsK	2	G04	yes	this paper
HA593	na	lacA::Pxyl-dcas9-mls, thrC::Pveg-gfp-spc, amyE::Pveg-sgRNAXXX-cm	metK	2	G05	yes	this paper
HA594	na	lacA::Pxyl-dcas9-mls, thrC::Pveg-gfp-spc, amyE::Pveg-sgRNAXXX-cm	sufD	2	G06	yes	this paper
HA595	na	lacA::Pxyl-dcas9-mls, thrC::Pveg-gfp-spc, amyE::Pveg-sgRNAXXX-cm	tagB	2	G07	yes	this paper
HA596	na	lacA::Pxyl-dcas9-mls, thrC::Pveg-gfp-spc, amyE::Pveg-sgRNAXXX-cm	trxB	2	G08	yes	this paper
HA597	na	lacA::Pxyl-dcas9-mls, thrC::Pveg-gfp-spc, amyE::Pveg-sgRNAXXX-cm	valS	2	G09	yes	this paper
HA598	na	lacA::Pxyl-dcas9-mls, thrC::Pveg-gfp-spc, amyE::Pveg-sgRNAXXX-cm	xkdC	2	G10	yes	this paper
HA599	na	lacA::Pxyl-dcas9-mls, thrC::Pveg-gfp-spc, amyE::Pveg-sgRNAXXX-cm	yddT	2	G11	no	this paper
HA600	na	lacA::Pxyl-dcas9-mls, thrC::Pveg-gfp-spc, amyE::Pveg-sgRNAXXX-cm	rplJ	2	H01	yes	this paper
HA601	na	lacA::Pxyl-dcas9-mls, thrC::Pveg-gfp-spc, amyE::Pveg-sgRNAXXX-cm	ymdA	2	H02	no	this paper
HA602	na	lacA::Pxyl-dcas9-mls, thrC::Pveg-gfp-spc, amyE::Pveg-sgRNAXXX-cm	yneF	2	H03	yes	this paper
HA603	na	lacA::Pxyl-dcas9-mls, thrC::Pveg-gfp-spc, amyE::Pveg-sgRNAXXX-cm	yqeH	2	H04	no	this paper
HA604	na	lacA::Pxyl-dcas9-mls, thrC::Pveg-gfp-spc, amyE::Pveg-sgRNAXXX-cm	ysgA	2	H05	no	this paper
HA605	na	lacA::Pxyl-dcas9-mls, thrC::Pveg-gfp-spc, amyE::Pveg-sgRNAXXX-cm	tagD	2	H06	yes	this paper
HA606	na	lacA::Pxyl-dcas9-mls, thrC::Pveg-gfp-spc, amyE::Pveg-sgRNAXXX-cm	rpoA	2	H07	yes	this paper
HA607	na	lacA::Pxyl-dcas9-mls, thrC::Pveg-gfp-spc, amyE::Pveg-sgRNAXXX-cm	rpsC	2	H08	yes	this paper
HA608	na	lacA::Pxyl-dcas9-mls, thrC::Pveg-gfp-spc, amyE::Pveg-sgRNAXXX-cm	tuaB	2	H09	yes	this paper
HA609	na	lacA::Pxyl-dcas9-mls, thrC::Pveg-gfp-spc, amyE::Pveg-sgRNAXXX-cm	secY	2	H10	yes	this paper
HA610	na	lacA::Pxyl-dcas9-mls, thrC::Pveg-gfp-spc, amyE::Pveg-sgRNAXXX-cm	ssbA	2	H11	yes	this paper
HA611	na	lacA::Pxyl-dcas9-mls, thrC::Pveg-gfp-spc, amyE::Pveg-sgRNAXXX-cm	aroF	3	A02	yes	this paper
HA612	na	lacA::Pxyl-dcas9-mls, thrC::Pveg-gfp-spc, amyE::Pveg-sgRNAXXX-cm	asnB	3	A03	yes	this paper
HA613	na	lacA::Pxyl-dcas9-mls, thrC::Pveg-gfp-spc, amyE::Pveg-sgRNAXXX-cm	cca	3	A04	yes	this paper
HA614	na	lacA::Pxyl-dcas9-mls, thrC::Pveg-gfp-spc, amyE::Pveg-sgRNAXXX-cm	coaBC	3	A05	yes	this paper
HA615	na	lacA::Pxyl-dcas9-mls, thrC::Pveg-gfp-spc, amyE::Pveg-sgRNAXXX-cm	dnaG	3	A06	yes	this paper
HA616	na	lacA::Pxyl-dcas9-mls, thrC::Pveg-gfp-spc, amyE::Pveg-sgRNAXXX-cm	dapI	3	A07	yes	this paper
HA617	na	lacA::Pxyl-dcas9-mls, thrC::Pveg-gfp-spc, amyE::Pveg-sgRNAXXX-cm	divIC	3	A08	yes	this paper
HA618	na	lacA::Pxyl-dcas9-mls, thrC::Pveg-gfp-spc, amyE::Pveg-sgRNAXXX-cm	dnaA	3	A09	yes	this paper
HA619	na	lacA::Pxyl-dcas9-mls, thrC::Pveg-gfp-spc, amyE::Pveg-sgRNAXXX-cm	dnaB	3	A10	yes	this paper
HA620	na	lacA::Pxyl-dcas9-mls, thrC::Pveg-gfp-spc, amyE::Pveg-sgRNAXXX-cm	dnaE	3	A11	yes	this paper
HA621	na	lacA::Pxyl-dcas9-mls, thrC::Pveg-gfp-spc, amyE::Pveg-sgRNAXXX-cm	menH	3	A12	no	this paper
HA622	na	lacA::Pxyl-dcas9-mls, thrC::Pveg-gfp-spc, amyE::Pveg-sgRNAXXX-cm	dxr	3	B02	yes	this paper
HA623	na	lacA::Pxyl-dcas9-mls, thrC::Pveg-gfp-spc, amyE::Pveg-sgRNAXXX-cm	dxs	3	B03	yes	this paper
HA624	na	lacA::Pxyl-dcas9-mls, thrC::Pveg-gfp-spc, amyE::Pveg-sgRNAXXX-cm	engA	3	B04	yes	this paper
HA625	na	lacA::Pxyl-dcas9-mls, thrC::Pveg-gfp-spc, amyE::Pveg-sgRNAXXX-cm	eno	3	B05	yes	this paper
HA626	na	lacA::Pxyl-dcas9-mls, thrC::Pveg-gfp-spc, amyE::Pveg-sgRNAXXX-cm	era	3	B06	yes	this paper
HA627	na	lacA::Pxyl-dcas9-mls, thrC::Pveg-gfp-spc, amyE::Pveg-sgRNAXXX-cm	fabF	3	B07	yes	this paper
HA628	na	lacA::Pxyl-dcas9-mls, thrC::Pveg-gfp-spc, amyE::Pveg-sgRNAXXX-cm	fmt	3	B08	no	this paper
HA629	na	lacA::Pxyl-dcas9-mls, thrC::Pveg-gfp-spc, amyE::Pveg-sgRNAXXX-cm	folEA	3	B09	yes	this paper
HA630	na	lacA::Pxyl-dcas9-mls, thrC::Pveg-gfp-spc, amyE::Pveg-sgRNAXXX-cm	folK	3	B10	yes	this paper
HA631	na	lacA::Pxyl-dcas9-mls, thrC::Pveg-gfp-spc, amyE::Pveg-sgRNAXXX-cm	ftsL	3	B11	yes	this paper
HA632	na	lacA::Pxyl-dcas9-mls, thrC::Pveg-gfp-spc, amyE::Pveg-sgRNAXXX-cm	uppS	3	B12	yes	this paper
HA633	na	lacA::Pxyl-dcas9-mls, thrC::Pveg-gfp-spc, amyE::Pveg-sgRNAXXX-cm	glmM	3	C02	yes	this paper
HA634	na	lacA::Pxyl-dcas9-mls, thrC::Pveg-gfp-spc, amyE::Pveg-sgRNAXXX-cm	glyA	3	C03	conditional (requires glycine)	this paper
HA635	na	lacA::Pxyl-dcas9-mls, thrC::Pveg-gfp-spc, amyE::Pveg-sgRNAXXX-cm	gmk	3	C04	yes	this paper
HA636	na	lacA::Pxyl-dcas9-mls, thrC::Pveg-gfp-spc, amyE::Pveg-sgRNAXXX-cm	gpsA	3	C05	no	this paper
HA637	na	lacA::Pxyl-dcas9-mls, thrC::Pveg-gfp-spc, amyE::Pveg-sgRNAXXX-cm	groEL	3	C06	yes	this paper
HA638	na	lacA::Pxyl-dcas9-mls, thrC::Pveg-gfp-spc, amyE::Pveg-sgRNAXXX-cm	groES	3	C07	yes	this paper
HA639	na	lacA::Pxyl-dcas9-mls, thrC::Pveg-gfp-spc, amyE::Pveg-sgRNAXXX-cm	guaB	3	C08	no	this paper
HA640	na	lacA::Pxyl-dcas9-mls, thrC::Pveg-gfp-spc, amyE::Pveg-sgRNAXXX-cm	gyrA	3	C09	yes	this paper
HA641	na	lacA::Pxyl-dcas9-mls, thrC::Pveg-gfp-spc, amyE::Pveg-sgRNAXXX-cm	hemA	3	C10	conditional (requires heme)	this paper
HA642	na	lacA::Pxyl-dcas9-mls, thrC::Pveg-gfp-spc, amyE::Pveg-sgRNAXXX-cm	hemD	3	C11	conditional (requires heme)	this paper
HA643	na	lacA::Pxyl-dcas9-mls, thrC::Pveg-gfp-spc, amyE::Pveg-sgRNAXXX-cm	hemE	3	C12	conditional (requires heme)	this paper
HA644	na	lacA::Pxyl-dcas9-mls, thrC::Pveg-gfp-spc, amyE::Pveg-sgRNAXXX-cm	ileS	3	D02	yes	this paper
HA645	na	lacA::Pxyl-dcas9-mls, thrC::Pveg-gfp-spc, amyE::Pveg-sgRNAXXX-cm	infC	3	D03	yes	this paper
HA646	na	lacA::Pxyl-dcas9-mls, thrC::Pveg-gfp-spc, amyE::Pveg-sgRNAXXX-cm	ispE	3	D04	yes	this paper
HA647	na	lacA::Pxyl-dcas9-mls, thrC::Pveg-gfp-spc, amyE::Pveg-sgRNAXXX-cm	ispF	3	D05	yes	this paper
HA648	na	lacA::Pxyl-dcas9-mls, thrC::Pveg-gfp-spc, amyE::Pveg-sgRNAXXX-cm	ispG	3	D06	yes	this paper
HA649	na	lacA::Pxyl-dcas9-mls, thrC::Pveg-gfp-spc, amyE::Pveg-sgRNAXXX-cm	ispH	3	D07	yes	this paper
HA650	na	lacA::Pxyl-dcas9-mls, thrC::Pveg-gfp-spc, amyE::Pveg-sgRNAXXX-cm	leuS	3	D08	yes	this paper
HA651	na	lacA::Pxyl-dcas9-mls, thrC::Pveg-gfp-spc, amyE::Pveg-sgRNAXXX-cm	yomL	3	D09	no	this paper
HA652	na	lacA::Pxyl-dcas9-mls, thrC::Pveg-gfp-spc, amyE::Pveg-sgRNAXXX-cm	menA	3	D10	yes	this paper
HA653	na	lacA::Pxyl-dcas9-mls, thrC::Pveg-gfp-spc, amyE::Pveg-sgRNAXXX-cm	menC	3	D11	yes	this paper
HA654	na	lacA::Pxyl-dcas9-mls, thrC::Pveg-gfp-spc, amyE::Pveg-sgRNAXXX-cm	menD	3	D12	yes	this paper
HA655	na	lacA::Pxyl-dcas9-mls, thrC::Pveg-gfp-spc, amyE::Pveg-sgRNAXXX-cm	walK	3	E02	yes	this paper
HA656	na	lacA::Pxyl-dcas9-mls, thrC::Pveg-gfp-spc, amyE::Pveg-sgRNAXXX-cm	sknR	3	E03	yes	this paper
HA657	na	lacA::Pxyl-dcas9-mls, thrC::Pveg-gfp-spc, amyE::Pveg-sgRNAXXX-cm	xkdB	3	E04	yes	this paper
HA658	na	lacA::Pxyl-dcas9-mls, thrC::Pveg-gfp-spc, amyE::Pveg-sgRNAXXX-cm	mrpA	3	E05	yes	this paper
HA659	na	lacA::Pxyl-dcas9-mls, thrC::Pveg-gfp-spc, amyE::Pveg-sgRNAXXX-cm	mrpG	3	E06	yes	this paper
HA660	na	lacA::Pxyl-dcas9-mls, thrC::Pveg-gfp-spc, amyE::Pveg-sgRNAXXX-cm	murB	3	E07	yes	this paper
HA661	na	lacA::Pxyl-dcas9-mls, thrC::Pveg-gfp-spc, amyE::Pveg-sgRNAXXX-cm	murC	3	E08	yes	this paper
HA662	na	lacA::Pxyl-dcas9-mls, thrC::Pveg-gfp-spc, amyE::Pveg-sgRNAXXX-cm	yumC	3	E09	yes	this paper
HA663	na	lacA::Pxyl-dcas9-mls, thrC::Pveg-gfp-spc, amyE::Pveg-sgRNAXXX-cm	yxlC	3	E10	no	this paper
HA664	na	lacA::Pxyl-dcas9-mls, thrC::Pveg-gfp-spc, amyE::Pveg-sgRNAXXX-cm	pcrA	3	E11	yes	this paper
HA665	na	lacA::Pxyl-dcas9-mls, thrC::Pveg-gfp-spc, amyE::Pveg-sgRNAXXX-cm	pgm	3	E12	yes	this paper
HA666	na	lacA::Pxyl-dcas9-mls, thrC::Pveg-gfp-spc, amyE::Pveg-sgRNAXXX-cm	tsaB	3	F02	yes	this paper
HA667	na	lacA::Pxyl-dcas9-mls, thrC::Pveg-gfp-spc, amyE::Pveg-sgRNAXXX-cm	ydiO	3	F03	yes	this paper
HA668	na	lacA::Pxyl-dcas9-mls, thrC::Pveg-gfp-spc, amyE::Pveg-sgRNAXXX-cm	prs	3	F04	yes	this paper
HA669	na	lacA::Pxyl-dcas9-mls, thrC::Pveg-gfp-spc, amyE::Pveg-sgRNAXXX-cm	rbgA	3	F05	yes	this paper
HA670	na	lacA::Pxyl-dcas9-mls, thrC::Pveg-gfp-spc, amyE::Pveg-sgRNAXXX-cm	resB	3	F06	no	this paper
HA671	na	lacA::Pxyl-dcas9-mls, thrC::Pveg-gfp-spc, amyE::Pveg-sgRNAXXX-cm	ribC	3	F07	yes	this paper
HA672	na	lacA::Pxyl-dcas9-mls, thrC::Pveg-gfp-spc, amyE::Pveg-sgRNAXXX-cm	yezG	3	F08	yes	this paper
HA673	na	lacA::Pxyl-dcas9-mls, thrC::Pveg-gfp-spc, amyE::Pveg-sgRNAXXX-cm	rplC	3	F09	yes	this paper
HA674	na	lacA::Pxyl-dcas9-mls, thrC::Pveg-gfp-spc, amyE::Pveg-sgRNAXXX-cm	rplD	3	F10	yes	this paper
HA675	na	lacA::Pxyl-dcas9-mls, thrC::Pveg-gfp-spc, amyE::Pveg-sgRNAXXX-cm	rplE	3	F11	yes	this paper
HA676	na	lacA::Pxyl-dcas9-mls, thrC::Pveg-gfp-spc, amyE::Pveg-sgRNAXXX-cm	rplF	3	F12	yes	this paper
HA677	na	lacA::Pxyl-dcas9-mls, thrC::Pveg-gfp-spc, amyE::Pveg-sgRNAXXX-cm	rplM	3	G02	yes	this paper
HA678	na	lacA::Pxyl-dcas9-mls, thrC::Pveg-gfp-spc, amyE::Pveg-sgRNAXXX-cm	rplS	3	G03	yes	this paper
HA679	na	lacA::Pxyl-dcas9-mls, thrC::Pveg-gfp-spc, amyE::Pveg-sgRNAXXX-cm	rpoB	3	G04	yes	this paper
HA680	na	lacA::Pxyl-dcas9-mls, thrC::Pveg-gfp-spc, amyE::Pveg-sgRNAXXX-cm	rpsG	3	G05	yes	this paper
HA681	na	lacA::Pxyl-dcas9-mls, thrC::Pveg-gfp-spc, amyE::Pveg-sgRNAXXX-cm	rpsO	3	G06	yes	this paper
HA682	na	lacA::Pxyl-dcas9-mls, thrC::Pveg-gfp-spc, amyE::Pveg-sgRNAXXX-cm	rpsP	3	G07	yes	this paper
HA683	na	lacA::Pxyl-dcas9-mls, thrC::Pveg-gfp-spc, amyE::Pveg-sgRNAXXX-cm	scr	3	G08	not tested; yes	this paper
HA684	na	lacA::Pxyl-dcas9-mls, thrC::Pveg-gfp-spc, amyE::Pveg-sgRNAXXX-cm	sigA	3	G09	yes	this paper
HA685	na	lacA::Pxyl-dcas9-mls, thrC::Pveg-gfp-spc, amyE::Pveg-sgRNAXXX-cm	smc	3	G10	yes	this paper
HA686	na	lacA::Pxyl-dcas9-mls, thrC::Pveg-gfp-spc, amyE::Pveg-sgRNAXXX-cm	tagH	3	G11	yes	this paper
HA687	na	lacA::Pxyl-dcas9-mls, thrC::Pveg-gfp-spc, amyE::Pveg-sgRNAXXX-cm	tilS	3	G12	yes	this paper
HA688	na	lacA::Pxyl-dcas9-mls, thrC::Pveg-gfp-spc, amyE::Pveg-sgRNAXXX-cm	aroE	4	A01	no	this paper
HA689	na	lacA::Pxyl-dcas9-mls, thrC::Pveg-gfp-spc, amyE::Pveg-sgRNAXXX-cm	cspR	4	A02	no	this paper
HA690	na	lacA::Pxyl-dcas9-mls, thrC::Pveg-gfp-spc, amyE::Pveg-sgRNAXXX-cm	dapH	4	A03	yes	this paper
HA691	na	lacA::Pxyl-dcas9-mls, thrC::Pveg-gfp-spc, amyE::Pveg-sgRNAXXX-cm	fabG	4	A04	yes	this paper
HA692	na	lacA::Pxyl-dcas9-mls, thrC::Pveg-gfp-spc, amyE::Pveg-sgRNAXXX-cm	rpmA	4	A05	yes	this paper
HA693	na	lacA::Pxyl-dcas9-mls, thrC::Pveg-gfp-spc, amyE::Pveg-sgRNAXXX-cm	hemH	4	A06	conditional (requires heme)	this paper
HA694	na	lacA::Pxyl-dcas9-mls, thrC::Pveg-gfp-spc, amyE::Pveg-sgRNAXXX-cm	hemY	4	A07	conditional (requires heme)	this paper
HA695	na	lacA::Pxyl-dcas9-mls, thrC::Pveg-gfp-spc, amyE::Pveg-sgRNAXXX-cm	mrpF	4	A08	yes	this paper
HA696	na	lacA::Pxyl-dcas9-mls, thrC::Pveg-gfp-spc, amyE::Pveg-sgRNAXXX-cm	nrdF	4	A09	yes	this paper
HA697	na	lacA::Pxyl-dcas9-mls, thrC::Pveg-gfp-spc, amyE::Pveg-sgRNAXXX-cm	resC	4	A10	no	this paper
HA698	na	lacA::Pxyl-dcas9-mls, thrC::Pveg-gfp-spc, amyE::Pveg-sgRNAXXX-cm	acpP	4	A11	yes	this paper
HA699	na	lacA::Pxyl-dcas9-mls, thrC::Pveg-gfp-spc, amyE::Pveg-sgRNAXXX-cm	rpsI	4	B01	yes	this paper
HA700	na	lacA::Pxyl-dcas9-mls, thrC::Pveg-gfp-spc, amyE::Pveg-sgRNAXXX-cm	rpsL	4	B02	yes	this paper
HA701	na	lacA::Pxyl-dcas9-mls, thrC::Pveg-gfp-spc, amyE::Pveg-sgRNAXXX-cm	rpsM	4	B03	yes	this paper
HA702	na	lacA::Pxyl-dcas9-mls, thrC::Pveg-gfp-spc, amyE::Pveg-sgRNAXXX-cm	rpsS	4	B04	yes	this paper
HA703	na	lacA::Pxyl-dcas9-mls, thrC::Pveg-gfp-spc, amyE::Pveg-sgRNAXXX-cm	acpS	4	B05	no	this paper
HA704	na	lacA::Pxyl-dcas9-mls, thrC::Pveg-gfp-spc, amyE::Pveg-sgRNAXXX-cm	trnH	4	B06	not tested; no	this paper
HA705	na	lacA::Pxyl-dcas9-mls, thrC::Pveg-gfp-spc, amyE::Pveg-sgRNAXXX-cm	divIB	4	B07	yes	this paper
HA706	na	lacA::Pxyl-dcas9-mls, thrC::Pveg-gfp-spc, amyE::Pveg-sgRNAXXX-cm	birA	4	B08	yes	this paper
HA707	na	lacA::Pxyl-dcas9-mls, thrC::Pveg-gfp-spc, amyE::Pveg-sgRNAXXX-cm	mgtE	4	B09	yes	this paper
HA708	na	lacA::Pxyl-dcas9-mls, thrC::Pveg-gfp-spc, amyE::Pveg-sgRNAXXX-cm	nifS	4	B10	no	this paper
HA709	na	lacA::Pxyl-dcas9-mls, thrC::Pveg-gfp-spc, amyE::Pveg-sgRNAXXX-cm	pdhA	4	B11	no	this paper
HA710	na	lacA::Pxyl-dcas9-mls, thrC::Pveg-gfp-spc, amyE::Pveg-sgRNAXXX-cm	rplT	4	C01	yes	this paper
HA711	na	lacA::Pxyl-dcas9-mls, thrC::Pveg-gfp-spc, amyE::Pveg-sgRNAXXX-cm	rpsNA	4	C02	yes	this paper
HA712	na	lacA::Pxyl-dcas9-mls, thrC::Pveg-gfp-spc, amyE::Pveg-sgRNAXXX-cm	ylaN25	4	C03	yes	this paper
HA713	na	lacA::Pxyl-dcas9-mls, thrC::Pveg-gfp-spc, amyE::Pveg-sgRNAXXX-cm	ylaN85	4	C04	yes	this paper
HA714	na	lacA::Pxyl-dcas9-mls, thrC::Pveg-gfp-spc, amyE::Pveg-sgRNAXXX-cm	ylaN187	4	C05	yes	this paper
HA715	na	lacA::Pxyl-dcas9-mls, thrC::Pveg-gfp-spc, amyE::Pveg-sgRNAXXX-cm	ylaN190	4	C06	yes	this paper
HA716	na	lacA::Pxyl-dcas9-mls, thrC::Pveg-gfp-spc, amyE::Pveg-sgRNAXXX-cm	control	4	C07		this paper
HA717	na	lacA::Pxyl-dcas9-mls, thrC::Pveg-gfp-spc, amyE::Pveg-sgRNAXXX-cm	yjzJ	4	C08	yes	this paper
HA718	na	lacA::Pxyl-dcas9-mls, thrC::Pveg-gfp-spc, amyE::Pveg-sgRNAXXX-cm	ypuF	4	C09	no	this paper
HA719	na	lacA::Pxyl-dcas9-mls, thrC::Pveg-gfp-spc, amyE::Pveg-sgRNAXXX-cm	control	4	C10		this paper
HA720	na	lacA::Pxyl-dcas9-mls, thrC::Pveg-gfp-spc, amyE::Pveg-sgRNAXXX-cm	yhdL	4	C11	yes	this paper
HA721	na	lacA::Pxyl-dcas9-mls, thrC::Pveg-gfp-spc, amyE::Pveg-sgRNAXXX-cm	yfkN	4	D01	no	this paper
HA722	na	lacA::Pxyl-dcas9-mls, thrC::Pveg-gfp-spc, amyE::Pveg-sgRNAXXX-cm	trmD	4	D02	yes	this paper
HA723	na	lacA::Pxyl-dcas9-mls, thrC::Pveg-gfp-spc, amyE::Pveg-sgRNAXXX-cm	dapG	4	D03	yes	this paper
HA724	na	lacA::Pxyl-dcas9-mls, thrC::Pveg-gfp-spc, amyE::Pveg-sgRNAXXX-cm	ftsW	4	D04	yes	this paper
HA725	na	lacA::Pxyl-dcas9-mls, thrC::Pveg-gfp-spc, amyE::Pveg-sgRNAXXX-cm	ftsZ	4	D05	yes	this paper
HA726	na	lacA::Pxyl-dcas9-mls, thrC::Pveg-gfp-spc, amyE::Pveg-sgRNAXXX-cm	gltX	4	D06	yes	this paper
HA727	na	lacA::Pxyl-dcas9-mls, thrC::Pveg-gfp-spc, amyE::Pveg-sgRNAXXX-cm	gyrB	4	D07	yes	this paper
HA728	na	lacA::Pxyl-dcas9-mls, thrC::Pveg-gfp-spc, amyE::Pveg-sgRNAXXX-cm	lysS	4	D08	yes	this paper
HA729	na	lacA::Pxyl-dcas9-mls, thrC::Pveg-gfp-spc, amyE::Pveg-sgRNAXXX-cm	mntA	4	D09	no	this paper
HA730	na	lacA::Pxyl-dcas9-mls, thrC::Pveg-gfp-spc, amyE::Pveg-sgRNAXXX-cm	mraY	4	D10	yes	this paper
HA731	na	lacA::Pxyl-dcas9-mls, thrC::Pveg-gfp-spc, amyE::Pveg-sgRNAXXX-cm	murE	4	D11	yes	this paper
HA732	na	lacA::Pxyl-dcas9-mls, thrC::Pveg-gfp-spc, amyE::Pveg-sgRNAXXX-cm	nadE	4	E01	yes	this paper
HA733	na	lacA::Pxyl-dcas9-mls, thrC::Pveg-gfp-spc, amyE::Pveg-sgRNAXXX-cm	nrdE	4	E02	yes	this paper
HA734	na	lacA::Pxyl-dcas9-mls, thrC::Pveg-gfp-spc, amyE::Pveg-sgRNAXXX-cm	nusA	4	E03	yes	this paper
HA735	na	lacA::Pxyl-dcas9-mls, thrC::Pveg-gfp-spc, amyE::Pveg-sgRNAXXX-cm	polC	4	E04	yes	this paper
HA736	na	lacA::Pxyl-dcas9-mls, thrC::Pveg-gfp-spc, amyE::Pveg-sgRNAXXX-cm	ppnK	4	E05	yes	this paper
HA737	na	lacA::Pxyl-dcas9-mls, thrC::Pveg-gfp-spc, amyE::Pveg-sgRNAXXX-cm	prfA	4	E06	yes	this paper
HA738	na	lacA::Pxyl-dcas9-mls, thrC::Pveg-gfp-spc, amyE::Pveg-sgRNAXXX-cm	rodA	4	E07	yes	this paper
HA739	na	lacA::Pxyl-dcas9-mls, thrC::Pveg-gfp-spc, amyE::Pveg-sgRNAXXX-cm	serS	4	E08	yes	this paper
HA740	na	lacA::Pxyl-dcas9-mls, thrC::Pveg-gfp-spc, amyE::Pveg-sgRNAXXX-cm	ylaN	4	E09	yes	this paper
HA741	na	lacA::Pxyl-dcas9-mls, thrC::Pveg-gfp-spc, amyE::Pveg-sgRNAXXX-cm	ftsZ1132	4	E10	yes	this paper
HA742	na	lacA::Pxyl-dcas9-mls, thrC::Pveg-gfp-spc, amyE::Pveg-sgRNAXXX-cm	prsA44	4	E11	yes	this paper
HA743	na	lacA::Pxyl-dcas9-mls, thrC::Pveg-gfp-spc, amyE::Pveg-sgRNAXXX-cm	rplR	4	F01	yes	this paper
HA744	na	lacA::Pxyl-dcas9-mls, thrC::Pveg-gfp-spc, amyE::Pveg-sgRNAXXX-cm	acpS48	4	F02	no	this paper
HA745	na	lacA::Pxyl-dcas9-mls, thrC::Pveg-gfp-spc, amyE::Pveg-sgRNAXXX-cm	sknR99	4	F03	yes	this paper
HA746	na	lacA::Pxyl-dcas9-mls, thrC::Pveg-gfp-spc, amyE::Pveg-sgRNAXXX-cm	yezG129	4	F04	yes	this paper
HA747	na	lacA::Pxyl-dcas9-mls, thrC::Pveg-gfp-spc, amyE::Pveg-sgRNAXXX-cm	yqhY	4	F05	no	this paper
HA748	na	lacA::Pxyl-dcas9-mls, thrC::Pveg-gfp-spc, amyE::Pveg-sgRNAXXX-cm	ycgG	4	F06	no	this paper
HA749	na	lacA::Pxyl-dcas9-mls, thrC::Pveg-gfp-spc, amyE::Pveg-sgRNAXXX-cm	folD	4	F07	no	this paper
HA750	na	lacA::Pxyl-dcas9-mls, thrC::Pveg-gfp-spc, amyE::Pveg-sgRNAXXX-cm	ftsA	4	F08	yes	this paper
HA751	na	lacA::Pxyl-dcas9-mls, thrC::Pveg-gfp-spc, amyE::Pveg-sgRNAXXX-cm	menB	4	F09	yes	this paper
HA752	na	lacA::Pxyl-dcas9-mls, thrC::Pveg-gfp-spc, amyE::Pveg-sgRNAXXX-cm	hepT	4	F10	no	this paper
HA753	na	lacA::Pxyl-dcas9-mls, thrC::Pveg-gfp-spc, amyE::Pveg-sgRNAXXX-cm	asd	4	F11	yes	this paper
HA754	na	lacA::Pxyl-dcas9-mls, thrC::Pveg-gfp-spc, amyE::Pveg-sgRNAXXX-cm	ytbE	4	G01	NA	this paper
HA755	na	lacA::Pxyl-dcas9-mls, thrC::Pveg-gfp-spc, amyE::Pveg-sgRNAXXX-cm	coaD	4	G02	yes	this paper
HA756	na	lacA::Pxyl-dcas9-mls, thrC::Pveg-gfp-spc, amyE::Pveg-sgRNAXXX-cm	trpS	4	G03	yes	this paper
HA757	na	lacA::Pxyl-dcas9-mls, thrC::Pveg-gfp-spc, amyE::Pveg-sgRNAXXX-cm	rpsH	4	G04	yes	this paper
HA758	na	lacA::Pxyl-dcas9-mls, thrC::Pveg-gfp-spc, amyE::Pveg-sgRNAXXX-cm	control	4	G05	NA	this paper
Plasmid	Genotype
pDP575	ycgO::PtapA-mNeongreen tet amp
pDP565	ycgO::Peps-mNeongreen tet amp
pKRH97	ycgO::Phag-mNeongreen tet amp
pKM086	ycgO::tet amp
