# Supplementary material for: Fatty Acid Synthesis Knockdown Promotes Biofilm Wrinkling and Inhibits Sporulation in Bacillus subtilis
Source: mBio. 2022 Sep 7;13(5):e01388-22. doi: 10.1128/mbio.01388-22 (PMC9600695; doi:10.1128/mbio.01388-22)
Supplement: TABLE S2 [file mbio.01388-22-s0002.xlsx]

## Sheet: 4.5 h backdilution
Table S2: Gene knockdown strains that did not grow in liquid LB+xylose or MSgg+xylose.
102 full knockdowns scored as not growing in liquid LB+xylose and MSgg+xylose
lysS
rplU
rpsD
proS
ispD
fusA
glmM
rplS
rpsP
mreB
mnmA
murF
accB
rpsNA
metS
murAA
rplB
rpsB
rpsL
glmU
dnaG
rpsG
rpoB
glyQ
accD
rplM
leuS
pheT
dapH
rpsJ
rpsO
rplD
mreC
eno
gatC
rpmD
rplP
yumC
dapA
dapL
ispH
rplJ
fabG
tagH
rpsI
murB
rplR103
rplF
accC
pgsA
fabD
rpsS
rpsQ
rpsM
murD
aspS
rpmA
tufA
rplX
dxs
fabF
dnaX
rplN
prs
rpsE
engA
rplR
rplL
ileS
tagG
ssbA
ddl
ydiO
rpoC
glmS
murC
rplQ
uppS
alaS
dxr
rplC
ycgG
acpS
rpsC
glyS
rplE
adk
rpoA
ftsZ
pcrA
pyrG
nrdI
plsX
serS
ydiP
cysS
secY
gltX
dnaA
infC
dapG
acpP
9 full knockdowns scored as not growing in LB+xylose
patA
gyrA
mreD
rpsH
rodA
infA
racE
gpsA
asnB
27 full knockdowns scored as not growing in MSgg+xylose
folD
ftsL
nusA
yerQ
cmk
mapA
pheS
yneS
hemA
dapF
hemC
coaBC
panC
gatA
gatB
secE
walR
tagA
ftsA
ribC
hisS
dfrA
priA
glyA
pgm
cdsA
tsf
