# Supplementary material for: Fatty Acid Synthesis Knockdown Promotes Biofilm Wrinkling and Inhibits Sporulation in Bacillus subtilis
Source: mBio. 2022 Sep 7;13(5):e01388-22. doi: 10.1128/mbio.01388-22 (PMC9600695; doi:10.1128/mbio.01388-22)
Supplement: TABLE S3 [file mbio.01388-22-s0003.xlsx]

## Sheet: Sheet1
Table S3: Knockdown strains that did not grow or threw off suppressors on agar plates with xylose.
167 full knockdowns scored as not growing on LB+xylose and MSgg+xylose plates
lysS
rplU
rpsD
proS
yqhY	not essential
murE
sufD
glmM
rplS
rpsP
mreB
ysxC
mnmA
valS
murF
trpS
ftsL
accB
rplB
rpsL
glmU
pbpB
nusA
rghRA	not essential
rpsG
rpoB
dagK
glyQ
accD
holA
rplM
cmk
mapA	not essential
leuS
parC
tyrS
parE
secA
pheS
pheT
folC
dapH
rpsJ
rpsO
mreC
eno
gatC
rplP
rpmD
ppaC
yumC
dapA
dapI
plsY
infB
scr
ispH
coaD
dapF
tagD
nrdF
trxB
yqeH	not essential
rplJ
ftsZ1132
menB
sufB
rnpB
plsC
fabG
rpsI
rpsR
hemC	conditional (requires heme)
dnaN
dnaB
iscU
rplF
accC
coaBC
panC	not essential
gatA
dapB
pgsA
metK
nadD
rpsS
fabD
gyrA
murG
rpsM
rpsQ
mreD
aroK
aspS
gatB
rpmA
rplX
rpsH
fabF
dnaX
sigA
rplNA
secE
rodA
ligA
prs
divIC
engA
walR
rplR
rplL
ileS
infA
tagA
tagG
sufC
ssbA
accA
ydiO
ispF
rpoC
cca
glmS
walK
rplQ
alaS
dxr
hisS
rplC
priA
dfrA
ispE
menA
hemB	conditional (requires heme)
glyS
rpsC
dnaC
adk
pgm
sul
folK
plsX
pyrG
serS
cysS
ydiP
secY
rnpA
gyrB
dnaA
mrpB
infC
cdsA
asd
tsf
acpP
tagO
folB
trxA
rnc
dnaI
metS
ymdA	not essential
yneF
dnaE
menH	not essential
menD
26 full knockdowns scored as not growing on LB+xylose plates
prsA44
sufS
mnaA
prfA
rpsB
mrpD
era
rpsK
rbgA
tagF
alrA
scpA
rplR
mrpC
rpsE
dnaD
ddl
tsaB
mrpE
ffh
racE
acpS	not essential
pcrA
menE
hprT	not essential
asnB
28 full knockdowns scored as not growing on MSgg+xylose plates
folD	not essential
pth
murAA
guaB
ftsW
folEA
pyrH
hemE	conditional (requires heme)
hemA	conditional (requires heme)
aroF
groES
hepS	not essential
smc
prfB
dxs
rplT
ylaN25
ftsA
ribC
glyA	conditional (requires glycine)
rpoA
ftsZ
nrdI
hemH	conditional (requires heme)
hemY	conditional (requires heme)
aroE	not essential
ylaN85
tsaD
