# Supplementary material for: Fatty Acid Synthesis Knockdown Promotes Biofilm Wrinkling and Inhibits Sporulation in Bacillus subtilis
Source: mBio. 2022 Sep 7;13(5):e01388-22. doi: 10.1128/mbio.01388-22 (PMC9600695; doi:10.1128/mbio.01388-22)
Supplement: TABLE S4 [file mbio.01388-22-s0004.xlsx]

## Sheet: Sheet1
Table S4: Gene knockdown strains with high and low wrinkling chosen for follow up experiments. Bold text indicates strains chosen for constructing matrix reporter strains.
Gene	Gene product	Annotation 1	Annotation 2	Annotation 3	Annotation 4	Essential (yes/no)	Verified wrinkling phenotype
accB	acetyl-CoA carboxylase subunit biotin carboxyl carrier subunit	metabolism	lipid metabolism	biosynthesis of lipids	biosynthesis of fatty acids	yes	yes
accC	acetyl-CoA carboxylase subunit biotin carboxylase subunit	metabolism	lipid metabolism	biosynthesis of lipids	biosynthesis of fatty acids	yes	yes
accD	acetyl-CoA carboxylase carboxyltransferase beta subunit	metabolism	lipid metabolism	biosynthesis of lipids	biosynthesis of fatty acids	yes	yes
fabD	malonyl CoA:acyl carrier protein transacylase	metabolism	lipid metabolism	biosynthesis of lipids	biosynthesis of fatty acids	yes	yes
yqhY	conserved hypothetical protein	unknown function	unknown function	unknown function	unknown function	no	yes
gyrA	DNA gyrase subunit A	information processing	DNA synthesis and modification	DNA condensation/ segregation	NA	yes	yes
gyrB	DNA gyrase subunit B	information processing	DNA synthesis and modification	DNA condensation/ segregation	NA	yes	yes
13 candidates that exhibited low wrinkling that were chosen for follow-up experiments (goal was to focus on ≥1 from each annotated group)
rpsE	ribosomal protein S5	information processing	protein synthesis, modification and degradation	translation	ribosomal proteins	yes	yes
rpsD	ribosomal protein S4 BS4	information processing	protein synthesis, modification and degradation	translation	ribosomal proteins	yes	yes
infC	initiation factor IF-3	information processing	protein synthesis, modification and degradation	translation	translation factors	yes	has coffee ring
rpsI	ribosomal protein S9	information processing	protein synthesis, modification and degradation	translation	ribosomal proteins	yes	yes, less pronounced
rny	ribonuclease Y	information processing	RNA synthesis and degradation	RNases	NA	no	yes
secY	preprotein translocase subunit	information processing	protein synthesis, modification and degradation	protein secretion	NA	yes	yes, less pronounced
murG	UDP-N-acetylglucosamine-N-acetylmuramyl- pentapeptidepyrophosphoryl-undecaprenol N-acetylglucosamine transferase	cellular processes	cell envelope and cell division	cell wall synthesis	biosynthesis of peptidoglycan	yes	yes
uppS	undecaprenyl pyrophosphate synthase	cellular processes	cell envelope and cell division	cell wall synthesis	biosynthesis of the carrier lipid undecaprenylphosphate	yes	yes, less pronounced
dnaD	DNA-remodelling primosomal protein	information processing	DNA synthesis and modification	DNA replication	NA	yes	yes
dnaB	helicase loading protein; replication initiation membrane attachment protein	information processing	DNA synthesis and modification	DNA replication	NA	yes	yes
dnaE	DNA polymerase III alpha subunit	information processing	DNA synthesis and modification	DNA replication	NA	yes	yes
aroK	shikimate kinase	metabolism	amino acid/ nitrogen metabolism	biosynthesis/ acquisition of amino acids	biosynthesis/ acquisition of aromatic amino acids	yes	yes
ispH	1-hydroxy-2-methyl-2-E-butenyl 4-diphosphate reductase	metabolism	lipid metabolism	biosynthesis of lipids	biosynthesis of isoprenoids	yes	yes
7 candidates that exhibited low wrinkling chosen for reporter strain construction
rpsE	ribosomal protein S5	information processing	protein synthesis, modification and degradation	translation	ribosomal proteins	yes	yes
dnaD	DNA-remodelling primosomal protein	information processing	DNA synthesis and modification	DNA replication	NA	yes	yes
dnaE	DNA polymerase III alpha subunit	information processing	DNA synthesis and modification	DNA replication	NA	yes	yes
murG	UDP-N-acetylglucosamine-N-acetylmuramyl- pentapeptidepyrophosphoryl-undecaprenol N-acetylglucosamine transferase	cellular processes	cell envelope and cell division	cell wall synthesis	biosynthesis of peptidoglycan	yes	yes
secY	preprotein translocase subunit	information processing	protein synthesis, modification and degradation	protein secretion	NA	yes	yes, less pronounced
aroK	shikimate kinase	metabolism	amino acid/ nitrogen metabolism	biosynthesis/ acquisition of amino acids	biosynthesis/ acquisition of aromatic amino acids	yes	yes
ispH	1-hydroxy-2-methyl-2-E-butenyl 4-diphosphate reductase	metabolism	lipid metabolism	biosynthesis of lipids	biosynthesis of isoprenoids	yes	yes
