# Supplementary material for: Fatty Acid Synthesis Knockdown Promotes Biofilm Wrinkling and Inhibits Sporulation in Bacillus subtilis
Source: mBio. 2022 Sep 7;13(5):e01388-22. doi: 10.1128/mbio.01388-22 (PMC9600695; doi:10.1128/mbio.01388-22)
Supplement: TABLE S5 [file mbio.01388-22-s0005.xlsx]

## Sheet: Spo_candidates_LB
Table S5: Candidate knockdown strains with reduced sporulation in LB.
Gene name	Gene product	Annotation 1	Annotation 2	Annotation 3	Annotation 4	Essential (yes/no)
fabD	malonyl CoA:acyl carrier protein transacylase	metabolism	lipid metabolism	biosynthesis of lipids	biosynthesis of fatty acids	yes
secE	preprotein translocase subunit	information processing	protein synthesis, modification and degradation	protein secretion	NA	yes
rpoC	RNA polymerase beta' subunit	information processing	RNA synthesis and degradation	transcription	RNA polymerase	yes
uppS	undecaprenyl pyrophosphate synthase	cellular processes	cell envelope and cell division	cell wall synthesis	biosynthesis of the carrier lipid undecaprenylphosphate	yes
cdsA	phosphatidate cytidylyltransferase CDP-diglyceride synthase	metabolism	lipid metabolism	biosynthesis of lipids	biosynthesis of phospholipids	yes
glmM	phosphoglucosamine mutase	cellular processes	cell envelope and cell division	cell wall synthesis	biosynthesis of peptidoglycan	yes
acpP	acyl carrier protein	metabolism	lipid metabolism	biosynthesis of lipids	biosynthesis of fatty acids	yes
accC	acetyl-CoA carboxylase subunit biotin carboxylase subunit	metabolism	lipid metabolism	biosynthesis of lipids	biosynthesis of fatty acids	yes
dnaB	helicase loading protein; replication initiation membrane attachment protein	information processing	DNA synthesis and modification	DNA replication	NA	yes
gpsA	NADPH-dependent glycerol-3-phosphate dehydrogenase	metabolism	lipid metabolism	biosynthesis of lipids	biosynthesis of phospholipids	no
nrdF	ribonucleoside-diphosphate reductase minor subunit	metabolism	nucleotide metabolism	biosynthesis/ acquisition of nucleotides	biosynthesis/ acquisition of nucleotides/ other	yes
dnaE	DNA polymerase III alpha subunit	information processing	DNA synthesis and modification	DNA replication	NA	yes
pyrG	CTP synthetase	metabolism	nucleotide metabolism	biosynthesis/ acquisition of nucleotides	biosynthesis/ acquisition of pyrimidine nucleotides	yes
