# Supplementary material for: Fatty Acid Synthesis Knockdown Promotes Biofilm Wrinkling and Inhibits Sporulation in Bacillus subtilis
Source: mBio. 2022 Sep 7;13(5):e01388-22. doi: 10.1128/mbio.01388-22 (PMC9600695; doi:10.1128/mbio.01388-22)
Supplement: TABLE S6 [file mbio.01388-22-s0006.xlsx]

## Sheet: Sheet1
Table S6: Legend of gene names for Figure S2A and S3A.
	control	control	control	control	control	control	control	control	control	control	control		control	control	control	control	control	control	control	control	control	control	control
	dagK	sufC	mrpB	fabD	rnjA	tsf	dfrA	sufB	rplQ	folC	odhB		dnaI	glmS	glmU	glyQ	alaS	hemC	ddl	mnmA	accA	accC	adk
	dapF	racE	aroK	tagF	rpsN	menE	mrpD	dapB	gatA	murAA	engB		hepS	holA	alrA	plsC	mnaA	aspS	cdsA	cmk	ispD	mapA	metS
	plsX	holB	parC	pyrH	pheS	coaE	tufA	rplU	yneS	hisS	tagO		mreB	mreC	mreD	murD	tagA	nrdI	panC	ydiP	pbpB	dnaX	pgsA
	murG	dnaN	gcp	accD	rplR	rpsE	sul	tyrS	yqiK	glyS	cysS		prfB	pyrG	rnpA	rnpB	rplB	rplL	infA	infB	iscU	ligA	gatC
	rpmD	tagG	hemB	dapA	scpA	gatB	frr	hbs	sufS	mrpC	fusA		mrpE	nadD	patA	ppaC	rplP	hprT	rpsD	rpsQ	rpsR	secA	sunI
	ffh	accB	gapA	secE	folB	rpsB	parE	dnaC	dnaD	mbl	trxA		rplX	rpoC	rpsJ	rpsK	metK	sufD	tagB	trxB	valS	xkdC	yddT
	rnc	yloU	priA	pheT	murF	rplN	walR	yisB	proS	rghRA	x		rplJ	ymdA	yneF	yqeH	ysgA	tagD	rpoA	rpsC	tuaB	secY	ssbA
	aroF	asnB	cca	coaBC	dnaG	dapL	divIC	dnaA	dnaB	dnaE	menH		aroE	cspR	dapH	fabG	rpmA	hemH	hemY	mrpF	nrdF	resC	acpP
	dxr	dxs	engA	eno	era	fabF	fmt	folE	folK	ftsL	uppS		rpsI	rpsL	rpsM	rpsS	acpS	trnH	divIB	birA	mgtE	nifS	pdhA
	glmM	glyA	gmk	gpsA	groEL	groES	guaB	gyrA	hemA	hemD	hemE		rplT	rpsNA	ylaN25	ylaN85	ylaN187	ylaN190	x	yjzJ	ypuF	x	yhdL
	ileS	infC	ipk	ispF	ispG	ispH	leuS	yomL	menA	menC	menD		yfkN	trmD	dapG	ftsW	ftsZ	gltX	gyrB	lysS	mntA	mraY	murE
	walK	yqaE	xkdB	mrpA	mrpG	murB	murC	yumC	yxlC	pcrA	pgm		nadE	nrdE	nusA	polC	ppnK	prfA	rodA	serS	ylaN	ftsZ1132	prsA44
	ydiC	ydiO	prs	rbgA	resB	ribC	yezG	rplC	rplD	rplE	rplF		rplR	acpS48	sknR99	yezG129	yqhY	ycgG	folD	ftsA	menB	hepT	asd
	rplM	rplS	rpoB	rpsG	rpsO	rpsP	scr	sigA	smc	tagH	tilS		ytbE	coaD	trpS	rpsH	control	x	x	x	x	x	x
	control	control	control	control	control	control	control	control	control	control	control		control	control	control	control	control	control	control	control	control	control	control
